# Supplementary material for: Birds of a feather moult together: Differences in moulting distribution of four species of storm-petrels
Source: PLoS One. 2021 Jan 22;16(1):e0245756. doi: 10.1371/journal.pone.0245756 (PMC7822297; doi:10.1371/journal.pone.0245756)
Supplement: S3 File — (XLSX) [file pone.0245756.s003.xlsx]

## Sheet: Legend
Birds of a feather moult together: differences in moulting distribution of four species of storm-petrels
Anne N.M.A. Ausems1, Grzegorz Skrzypek2, Katarzyna Wojczulanis-Jakubas1, Dariusz Jakubas1
1The University of Gdańsk, Faculty of Biology, Department of Vertebrate Ecology and Zoology, ul. Wita Stwosza 59, 80-308 Gdańsk, Poland
2The University of Western Australia, West Australian Biogeochemistry Centre, 35 Stirling Highway, Crawley WA 6009, Australia
Corresponding author: Anne N.M.A. Ausems, anne.ausems@gmail.com
Supplemental Information 3: Data collected by the authors and used in this study.
Species abbreviation	Full English name	Scientific name
ESP	European storm-petrel	Hydrobates pelagicus
LSP	Leach's storm-petrel	Oceanodroma leucorhoa	Hydrobates leucorhous
WSP	Wilson's storm-petrel	Oceanites oceanicus
BBSP	Black-bellied storm-petrel	Fregetta tropica
Feather growth rate is expressed as mm per growth bar.

## Sheet: Body Measurements
Ring Number	Species	Sampling Year	Feather Growth Rate (mm)	Body Mass (g)	Tarsus Length (mm)	Wing Length (mm)	Sex
JT65001	BBSP	2017	2.54	40.7	63.3	171	NA
JT65004	BBSP	2017	2.28667	37.1	56.1	166	NA
JT65022	BBSP	2017	2.67857	41.4	53.3	174	m
JT65051	BBSP	2017	2.975	39.7	63	170	m
JT65057	BBSP	2017	2.05882	40.6	53.4	168	NA
JT65058	BBSP	2017	2.39333	49.2	57.7	172	NA
JT65059	BBSP	2017	2.57273	49.7	59.8	172	NA
JT65060	BBSP	2017	2.65385	40.7	60.5	168	NA
JT65061	BBSP	2017	2.975	42.1	56.8	175	NA
JT65062	BBSP	2017	2.27333	40.1	57.1	173	NA
JT65077	BBSP	2017	2.66875	41.6	52.2	177	NA
JT65083	BBSP	2017	NA	44.1	63.3	181	NA
JT65089	BBSP	2017	2.06923	40.7	56.7	176	NA
JT65101	BBSP	2017	2.33846	42.5	52.7	168	f
JT65121	BBSP	2017	NA	40.1	59.9	160	NA
JT65002	WSP	2017	3.1	36.9	39.5	163	f
JT65003	WSP	2017	2.21667	37.2	39.9	155	m
JT65005	WSP	2017	2.75	34.4	36.4	159	f
JT65006	WSP	2017	2.66364	35.6	37.3	161	m
JT65007	WSP	2017	1.88	35.2	40.5	159	f
JT65008	WSP	2017	1.76875	34.6	37.4	158	f
JT65009	WSP	2017	2.29091	33.6	34.2	163	f
JT65010	WSP	2017	2.24615	34.6	34.2	153	f
JT65011	WSP	2017	2.58333	36.9	39.5	164	f
JT65012	WSP	2017	2.575	35.5	38.2	154	m
JT65013	WSP	2017	2.2	35.8	44.7	166	f
JT65014	WSP	2017	2.31818	34.4	38.7	154	m
JT65015	WSP	2017	2.21429	36.5	39.1	154	f
JT65016	WSP	2017	1.80667	36.6	36.4	156	f
JT65017	WSP	2017	2.22308	35.8	36.7	157	f
JT65018	WSP	2017	2.45333	34.5	32.4	154	NA
JT65019	WSP	2017	2.31429	35.4	32.2	159	f
JT65021	WSP	2017	2.35455	33.3	46.9	159	NA
JT65023	WSP	2017	2.41429	35.7	39.2	155	m
JT65024	WSP	2017	1.97273	34.8	39.2	148	NA
JT65025	WSP	2017	2.39333	34.5	35.9	151	m
JT65026	WSP	2017	2.45385	34.1	37.2	136	f
JT65027	WSP	2017	2.17692	35	30.2	153	m
JT65028	WSP	2017	1.97333	36.1	37	154	f
JT65029	WSP	2017	1.96667	34.3	38.2	150	NA
JT65030	WSP	2017	2.19091	34.2	39.9	155	NA
JT65031	WSP	2017	2.28333	35	36.8	155	NA
JT65032	WSP	2017	2.04286	36.4	39	153	NA
JT65033	WSP	2017	2.14286	34.8	37.9	154	m
JT65034	WSP	2017	1.83158	37	34.2	152	f
JT65035	WSP	2017	1.68	35.8	38.4	152	m
JT65036	WSP	2017	1.715	35.1	47.7	154	NA
JT65037	WSP	2017	NA	36.3	48.5	152	f
JT65038	WSP	2017	2.54	35.9	39.1	153	NA
JT65039	WSP	2017	2.81111	35.5	47	155	f
JT65040	WSP	2017	2.95	35.5	34.8	151	NA
JT65041	WSP	2017	2.37	36.4	33.7	154	NA
JT65042	WSP	2017	2.08333	35	31.2	150	m
JT65043	WSP	2017	2.01333	34.8	37.3	152	m
JT65044	WSP	2017	2.33077	36.3	37.5	149	m
JT65046	WSP	2017	2.61667	36.1	36.9	154	NA
JT65047	WSP	2017	2.04615	34.1	37.7	145	m
JT65048	WSP	2017	2.27692	36.6	39.3	154	m
JT65049	WSP	2017	2.47143	35.4	39.6	152	m
JT65050	WSP	2017	1.98571	34	42.8	154	m
JT65052	WSP	2017	2.40667	36.1	39.2	156	m
JT65053	WSP	2017	2.00667	35.4	41.5	159	m
JT65054	WSP	2017	2.05625	34.7	41.5	156	f
JT65055	WSP	2017	2.3	35.8	38.5	158	m
JT65063	WSP	2017	2.22	34.5	34.3	155	m
JT65064	WSP	2017	2.92	35.7	40	158	m
JT65065	WSP	2017	2.45	35	46.1	163	m
JT65066	WSP	2017	2.41	35.7	38.7	152	NA
JT65067	WSP	2017	2.38889	34.8	35.5	151	NA
JT65068	WSP	2017	2.26	37.1	40.8	155	NA
JT65069	WSP	2017	2.2	36.1	39.6	152	NA
JT65070	WSP	2017	2.475	36.2	36.9	162	f
JT65071	WSP	2017	2.2	36	35	155	m
JT65072	WSP	2017	3.36	36.9	43.9	163	f
JT65073	WSP	2017	2.2	34.9	34.3	151	NA
JT65074	WSP	2017	4.04444	33.9	34.4	153	NA
JT65075	WSP	2017	3.02857	35.4	42.7	161	NA
JT65076	WSP	2017	2.2	33.7	39.7	154	f
JT65078	WSP	2017	2.02857	36.2	42.7	160	NA
JT65079	WSP	2017	3.79	34.8	35.6	159	NA
JT65080	WSP	2017	3.21111	31.7	33.1	148	NA
JT65081	WSP	2017	2.96	36.1	38.2	156	NA
JT65082	WSP	2017	4.27143	35.3	40.9	157	NA
JT65084	WSP	2017	NA	34.9	37.5	159	f
JT65085	WSP	2017	2.63571	36.2	38	160	m
JT65086	WSP	2017	2.20833	35.7	38.3	160	f
JT65087	WSP	2017	1.9625	34.6	36.5	158	NA
JT65088	WSP	2017	2.05	34.2	35.6	149	m
JT65090	WSP	2017	2.05833	36.3	40.2	156	m
JT65091	WSP	2017	2.65714	35.6	33.6	154	NA
JT65092	WSP	2017	1.76667	35.2	38.2	156	m
JT65093	WSP	2017	2.22857	35.1	39.1	154	m
JT65094	WSP	2017	1.825	35.5	40.3	157	m
JT65095	WSP	2017	2.31818	33.4	39.4	150	m
JT65096	WSP	2017	2.21429	35.1	42.8	150	m
JT65097	WSP	2017	1.84737	35.6	41.8	152	m
JT65098	WSP	2017	2.24375	36.3	41.2	152	NA
JT65099	WSP	2017	2.675	36.7	42.4	161	NA
JT65100	WSP	2017	3.18125	34.7	38.5	160	f
JT65102	WSP	2017	2.5875	36.8	37.8	156	f
JT65105	WSP	2017	2.5	36.1	38.4	158	f
JT65130	WSP	2017	2.15556	36.2	41.5	160	NA
JT65131	WSP	2017	1.61667	37.3	40.3	157	NA
JT65132	WSP	2017	2.11538	34.7	39.6	147	m
JT65133	WSP	2017	2.05	36.1	40	157	NA
JT65134	WSP	2017	2.08462	34.7	40.5	151	m
JT65135	WSP	2017	2.15833	36.3	44	158	m
JT65136	WSP	2017	2.34	36	41.6	157	m
JT65137	WSP	2017	2.125	32	40.2	154	m
JT65138	WSP	2017	2.24	37.1	35.4	153	m
JT65139	WSP	2017	1.85	35.2	39.6	153	m
JT65140	WSP	2017	2.07143	35.1	44.2	147	NA
JT65144	WSP	2017	1.89091	35.9	41.9	156	f
JT65145	WSP	2017	1.79333	35.1	40.5	157	NA
JT65146	WSP	2017	1.58889	36.8	48.1	150	f
JT65057	BBSP	2018	2.69167	40.4	55.7	172	NA
JT65059	BBSP	2018	2.86	49.2	58.8	173	NA
JT65101	BBSP	2018	2.15	42.7	53.9	168	f
TS43.001	BBSP	2018	2.74167	40.9	57.9	170	NA
TS43.002	BBSP	2018	2.85833	42.5	52	164	NA
TS43.003	BBSP	2018	3.35455	39.2	51.1	164	NA
TS43.004	BBSP	2018	2.65333	42.2	53.4	166	NA
TS43.005	BBSP	2018	2.64286	43.9	74.5	178	NA
TS43.006	BBSP	2018	2.2875	42	61	176	NA
TS43.007	BBSP	2018	2.81818	44.2	55.7	178	NA
TS43.008	BBSP	2018	2.3	38.6	51.4	172	NA
TS43.009	BBSP	2018	1.61875	40.5	60.4	171	NA
TS43.010	BBSP	2018	2.68	42.1	60.8	175	NA
TS43.011	BBSP	2018	3.04444	39.8	55.1	178	NA
TS43.012	BBSP	2018	2.95455	41	55.7	175	NA
TS43.013	BBSP	2018	2.5	43.3	59.7	171	NA
TS43.014	BBSP	2018	2.45385	41.6	48.6	167	NA
TS43.015	BBSP	2018	2.68	41.2	62.9	182	NA
TS43.016	BBSP	2018	2.27333	39.8	50.3	168	NA
2594389	ESP	2018	1.35	24.9	29.1	124	NA
2737409	ESP	2018	0.85	21.6	24.3	121	NA
2737892	ESP	2018	1.33333	21.9	25.3	124	NA
9AA8005	ESP	2018	0.988889	22.5	27.2	122	m
9AA8006	ESP	2018	1.56923	22.7	24.9	127	m
9AA8026	ESP	2018	1.37333	22	26.5	122	m
9AA8039	ESP	2018	0.878571	22.1	25.7	125	NA
9AA8047	ESP	2018	1.18	22.2	22.2	123	m
9AA8072	ESP	2018	1.13333	22.2	31.8	125	f
9AA8073	ESP	2018	1	22.3	24.2	122	m
9AA8074	ESP	2018	1.01818	22.6	26.2	128	f
9AA8075	ESP	2018	1.07692	21.3	24.8	125	f
9AA8076	ESP	2018	0.955556	22.9	24.5	123	m
9AA8079	ESP	2018	1.16429	22.8	24.4	125	m
9AA8080	ESP	2018	1.05556	22.6	23.9	120	m
9AA8082	ESP	2018	1.2	22.5	25.9	120	m
9AA8086	ESP	2018	1.06923	22.3	23.9	125	f
9AA8090	ESP	2018	0.942857	23.2	26.3	126	m
9AA8091	ESP	2018	0.864286	21.7	23.2	125	m
9AA8093	ESP	2018	1.06875	22.6	24.3	124	f
9AA8094	ESP	2018	1.15714	23	22.5	119	NA
9AA8101	ESP	2018	1.39167	22.8	26.3	122	m
9AA8173	ESP	2018	1.26667	23	28	126	f
9AA8203	ESP	2018	1.01667	22.8	24.3	121	m
9AA8204	ESP	2018	0.927273	22.4	24.3	126	m
9AA8209	ESP	2018	1.35714	22.8	21.5	120	m
9AA8210	ESP	2018	1.07692	22.9	25.6	124	f
9AA8211	ESP	2018	1.51	23.1	32.1	127	m
9AA8212	ESP	2018	1.76923	23.4	26.4	127	m
9AA8213	ESP	2018	1.63846	23	27	124	f
9AA8214	ESP	2018	1.42222	22	25.5	122	m
9AA8215	ESP	2018	1.475	23.1	25.4	128	f
9AA8216	ESP	2018	1.275	22	29.8	125	m
9AA8217	ESP	2018	1.4	23	30.5	124	m
9AA8218	ESP	2018	1.21	22.1	24.7	123	m
9AA8224	ESP	2018	0.884211	22.7	24.9	123	f
9AA8229	ESP	2018	0.858333	21.9	25.4	127	m
9AA8230	ESP	2018	1.275	22.8	26.2	121	m
9AA8231	ESP	2018	1.48333	22.7	28.3	130	f
9AA8233	ESP	2018	1.23529	23	25	124	m
9AA8234	ESP	2018	1.26154	22.9	26.2	122	m
9AA8236	ESP	2018	1.22143	21.5	25.5	123	m
9AA8238	ESP	2018	1.63333	21.9	24.9	124	m
9AA8239	ESP	2018	2.02308	23.7	25.5	125	m
9AA8240	ESP	2018	0.873333	22.8	24.5	126	f
9AA8241	ESP	2018	1.43846	22.3	24.4	128	m
9AA8242	ESP	2018	1.48182	23.6	24.9	123	m
9AA8243	ESP	2018	1.02857	22.7	24.1	120	m
9AA8244	ESP	2018	1.56667	22.7	26.6	126	m
9AZ0111	ESP	2018	1.46364	23.5	26	125	m
9AZ1313	ESP	2018	0.941667	23.2	27.7	125	f
9AZ1365	ESP	2018	1.65455	23	26.2	124	NA
9S41833	LSP	2018	1.30714	24.7	41.7	161	NA
9U31434	LSP	2018	1.22667	24.8	43.1	161	m
9U33006	LSP	2018	1.35714	24.2	39.4	159	NA
9U34539	LSP	2018	1.775	25.6	44.7	164	m
9U43001	LSP	2018	1.80909	24.6	39.6	151	NA
9U43002	LSP	2018	1.67692	24.8	41.5	158	m
9U43003	LSP	2018	1.40588	25.2	42	164	NA
9U43005	LSP	2018	1.38	24.7	45	165	m
9U43007	LSP	2018	1.94545	25.3	43.1	163	m
9U43008	LSP	2018	1.8875	25	40.6	165	m
9U43009	LSP	2018	1.53333	26	44.7	166	f
9U43010	LSP	2018	1.01538	24.9	42.9	161	m
9U43011	LSP	2018	1.31111	25	45.5	160	f
9U43012	LSP	2018	1.6	24.9	42.9	163	m
9U43013	LSP	2018	1.38235	25	41.1	166	NA
9U43014	LSP	2018	1.345	24.5	40.9	164	m
9U43016	LSP	2018	1.42941	24.5	39.3	156	m
9U43017	LSP	2018	1.36111	24	43.3	161	NA
9U43018	LSP	2018	1.19545	25.2	43.9	166	NA
9U43019	LSP	2018	1.35833	24.7	39.7	156	m
9U43020	LSP	2018	1.66875	25.2	44.4	163	m
9U43021	LSP	2018	1.20909	24.2	40.5	157	m
9U43022	LSP	2018	1.3375	23.1	43.8	158	m
9U43023	LSP	2018	1.79091	24.5	41.1	154	m
9U43024	LSP	2018	1.46667	24.3	40.5	157	NA
9U43025	LSP	2018	2.16667	24.5	39.5	159	m
9U43026	LSP	2018	1.01538	24	41.8	161	m
9U43027	LSP	2018	1.56	25.5	40.6	161	m
9U43028	LSP	2018	1.225	24.6	38.7	163	m
9U43030	LSP	2018	1.13333	23.6	41.5	163	f
9U43031	LSP	2018	1.34167	24.5	41.2	160	NA
9U43032	LSP	2018	1.05	23.7	40.3	156	m
9U43033	LSP	2018	0.906667	24	40	155	m
9U43034	LSP	2018	0.978571	25.6	45.7	166	m
9U43035	LSP	2018	0.957143	24.8	41.6	161	m
9U43036	LSP	2018	1.19286	24.8	43.1	162	m
9U43037	LSP	2018	1.17143	24.5	43.4	162	m
9U43037	LSP	2018	1.17143	24.5	43.4	162	m
9U43039	LSP	2018	1.4	23.1	43.1	161	m
9U43101	LSP	2018	1.23333	24.7	44.4	157	m
9U43102	LSP	2018	1.93571	24.6	40.6	161	NA
9U43103	LSP	2018	1.66	24.1	41.9	150	m
9U43107	LSP	2018	2.03636	25.7	44.6	165	m
9U43108	LSP	2018	1.05	24.3	40.2	157	m
9U43109	LSP	2018	1.8	25.1	42.1	156	m
9u43110	LSP	2018	1.78	24.4	43.8	161	m
9U43111	LSP	2018	1.86667	24.9	39.8	159	f
9U43112	LSP	2018	1.19412	25	37.8	156	NA
9U43113	LSP	2018	1.41667	25.7	45.1	160	f
9U43114	LSP	2018	1.4381	24.8	37.7	166	f
9U43115	LSP	2018	1.19524	24.3	38.6	157	m
9U43116	LSP	2018	1.46364	25	42.1	166	NA
9U43117	LSP	2018	1.18947	23.1	39.7	159	m
9U43118	LSP	2018	1.15882	24	43	158	m
9U43119	LSP	2018	1.62727	25.2	49.8	160	NA
9U43120	LSP	2018	0.941176	23.7	41.3	162	m
JT65006	WSP	2018	2.16667	35.6	38.4	156	m
JT65008	WSP	2018	1.35	34.6	35.9	153	f
JT65011	WSP	2018	1.99333	37.2	43.5	163	f
JT65012	WSP	2018	2.04615	35.6	36.3	155	m
JT65014	WSP	2018	2.2	35.6	38.8	149	m
JT65015	WSP	2018	1.8	36.2	41.7	154	f
JT65016	WSP	2018	2.42727	36.7	37.9	152	f
JT65024	WSP	2018	2.53	35.2	39.6	146	NA
JT65030	WSP	2018	2.15714	34.1	34.7	154	NA
JT65032	WSP	2018	2.64	36.5	37.7	158	NA
JT65036	WSP	2018	2.21818	35.4	39.5	157	NA
JT65037	WSP	2018	2.38182	36.1	41.6	152	f
JT65038	WSP	2018	2.36667	35.6	36.5	156	NA
JT65045	WSP	2018	NA	35.9	35.1	154	m
JT65050	WSP	2018	2.68	34	36.1	154	m
JT65055	WSP	2018	2.33333	35.9	39.1	157	m
JT65064	WSP	2018	2.39	35.9	40.4	160	m
JT65066	WSP	2018	1.70625	35.6	33.1	152	NA
JT65070	WSP	2018	2.9	35.9	34.3	162	f
JT65075	WSP	2018	2.24286	35.3	38.1	161	NA
JT65078	WSP	2018	1.55333	36.2	40.1	160	NA
JT65080	WSP	2018	1.86667	32.3	32.8	149	NA
JT65098	WSP	2018	1.95	36.3	39.6	156	NA
JT65102	WSP	2018	2.43333	36.8	39.5	158	f
JT65105	WSP	2018	2.00625	35.7	41.6	158	f
JT65133	WSP	2018	2.225	36	42.2	157	NA
JT65134	WSP	2018	2.475	34.9	38	151	m
JT65135	WSP	2018	1.9	36.3	37.5	156	m
JT65139	WSP	2018	1.88462	35	44.5	153	m
JT65153	WSP	2018	2.31538	35.4	34.4	153	NA
JT65154	WSP	2018	2.12308	35.9	38.8	156	NA
JT65155	WSP	2018	2.55556	34.8	41.2	157	NA
JT65156	WSP	2018	2.22857	35.4	35.7	151	NA
JT65157	WSP	2018	2.39	35.4	36.2	147	NA
JT65158	WSP	2018	2.5	36.4	40.5	156	NA
JT65159	WSP	2018	2.53333	37.5	38	151	NA
JT65160	WSP	2018	2.34444	36.1	45.7	156	NA
JT65161	WSP	2018	2.87778	34.8	36	152	NA
JT65162	WSP	2018	1.86154	35.9	39.4	154	NA
JT65164	WSP	2018	2.00769	35.8	35.9	156	NA
JT65165	WSP	2018	2.05	36	34.8	152	NA
JT65166	WSP	2018	1.95	37.1	39.4	158	NA
JT65167	WSP	2018	2.39	35.1	36	151	NA
JT65168	WSP	2018	2.41111	35.3	33.9	154	NA
JT65169	WSP	2018	2.42222	35.8	36	155	NA
JT65170	WSP	2018	2.21111	33.5	36	151	NA
JT65171	WSP	2018	2.1	34.2	39.7	152	NA
JT65172	WSP	2018	2.1	34.2	40.2	161	NA
JT65173	WSP	2018	2.5	35.7	43.4	162	NA
JT65174	WSP	2018	2.34	36.2	40.8	154	NA
JT65175	WSP	2018	2.37273	36.3	39.4	154	NA
JT65176	WSP	2018	2.7875	33.3	37.5	151	NA
JT65177	WSP	2018	2.11667	35.1	37.5	154	NA
JT65178	WSP	2018	2.03333	33.9	38.2	151	NA
JT65179	WSP	2018	2.48	34.9	41.2	148	NA
JT65180	WSP	2018	2.09091	36.1	34.7	146	NA
JT65181	WSP	2018	2.26	32.8	41.2	149	NA
JT65182	WSP	2018	2.15	35.3	43.7	152	NA
JT65183	WSP	2018	1.48333	34.1	38.7	148	NA
JT65184	WSP	2018	2.07	35.6	34.6	154	NA
JT65185	WSP	2018	2.12308	34.5	34.2	153	NA
JT65186	WSP	2018	2.17692	35.9	37.3	160	NA
JT65187	WSP	2018	2.4	35	34.9	157	NA
JT65188	WSP	2018	2.13846	32.1	34.4	148	NA
JT65189	WSP	2018	2.3	34.8	35.4	153	NA
JT65190	WSP	2018	2.14545	36	39.8	157	NA
JT65191	WSP	2018	2.07	34.6	39.9	154	NA
JT65192	WSP	2018	2.29	36.2	43.7	154	NA
JT65193	WSP	2018	2.3125	35.3	41.2	152	NA
JT65194	WSP	2018	2.24545	34.8	39.9	157	NA
JT65195	WSP	2018	2.2	36.7	48.7	153	NA
JT65196	WSP	2018	2.21111	32.6	37.9	147	NA
JT65197	WSP	2018	2.52	34.2	38.4	154	NA
JT65198	WSP	2018	2.73	35.3	38.7	155	NA
JT65199	WSP	2018	2.05455	36.9	43.7	157	NA
JT65200	WSP	2018	2.45	35.4	38.1	150	NA
JT65201	WSP	2018	2.2	35.8	39.4	164	NA
JT65202	WSP	2018	2.35556	34.7	36.3	155	NA
JT65203	WSP	2018	1.96	34.9	36.2	154	NA
JT65204	WSP	2018	2.25455	35	40.2	154	NA
JT65205	WSP	2018	1.9	33.7	41.6	155	NA
JT65206	WSP	2018	2.22222	35.7	46.7	154	NA
JT65207	WSP	2018	2.03333	34.4	34.9	153	NA
JT65208	WSP	2018	1.94706	34.7	35.6	158	NA
JT65209	WSP	2018	2.38182	33.4	38.5	154	NA
JT65210	WSP	2018	2.67	36.6	39.5	157	NA
JT65211	WSP	2018	2.34545	36.9	44.5	160	NA
JT65212	WSP	2018	1.94545	37.1	39.1	154	NA
JT65213	WSP	2018	2.4	35.1	41.2	156	NA
JT65214	WSP	2018	1.75625	35.8	38.8	149	NA
JT65215	WSP	2018	1.90556	38.1	44.2	163	NA
JT65216	WSP	2018	2.62	34.8	40.3	154	NA
JT65217	WSP	2018	2.14167	33.8	42.1	154	NA
JT65218	WSP	2018	2.43	36.6	42.2	156	NA
JT65219	WSP	2018	2.53636	35.4	44.3	152	NA
JT65220	WSP	2018	1.90625	34.8	35.5	153	NA
JT65221	WSP	2018	1.80667	34.2	40.3	151	NA
JT65222	WSP	2018	2.03333	34.1	41.5	158	NA
JT65223	WSP	2018	1.85714	35.5	46.6	153	NA
JT65224	WSP	2018	2.48889	34.5	45.6	152	NA
JT65225	WSP	2018	2.19167	33.6	40.4	149	NA
JT65226	WSP	2018	2.31	35.7	40.4	155	NA
JT65227	WSP	2018	2.26667	35.8	39.1	150	NA
JT65229	WSP	2018	2.20909	34.6	37.4	159	NA
JT65230	WSP	2018	1.69375	35.1	39.2	154	NA
JT65231	WSP	2018	2.11667	35	35.1	151	NA
JT65232	WSP	2018	2.10714	36.1	40.2	154	NA
JT65233	WSP	2018	1.625	34.7	33.4	154	NA
JT65234	WSP	2018	1.7625	34.4	37.2	148	NA
JT65235	WSP	2018	2.28	35.8	34.2	151	NA
JT65236	WSP	2018	1.95333	36.6	37.2	160	NA
JT65237	WSP	2018	1.615	35.8	37.5	155	NA
JT65238	WSP	2018	1.67222	36	42.2	162	NA
JT65239	WSP	2018	2.03125	37.3	42.1	156	NA
JT65240	WSP	2018	1.61176	34.4	44.2	152	NA
JT65241	WSP	2018	1.86	37.4	42.5	152	NA
JT65242	WSP	2018	1.68824	36.5	41.6	162	NA
JT65243	WSP	2018	1.67368	36.5	47.3	156	NA
JT65244	WSP	2018	2.15714	38.4	42.5	158	NA
JT65245	WSP	2018	1.62	36.5	40.3	150	NA
JT65246	WSP	2018	2.00588	35.8	37	151	NA
JT65258	WSP	2018	1.97143	35.8	38.6	155	NA
JT65259	WSP	2018	1.495	33.9	35.7	153	NA
JT65260	WSP	2018	2.23077	37.3	35.2	159	NA
JT65261	WSP	2018	2.17333	35.5	39	154	NA
JT65262	WSP	2018	1.87333	35.1	32.3	154	NA
2660200	ESP	2019	1.27	22.4	25.4	126	NA
2730482	ESP	2019	1.21667	22.1	24.8	127	f
9AA7039	ESP	2019	0.933333	21.9	24.9	121	m
9AA7040	ESP	2019	0.9	22.9	24.3	121	m
9AA7041	ESP	2019	0.857143	22.9	23.5	126	m
9AA7042	ESP	2019	0.941667	21.7	22.8	121	m
9AA7043	ESP	2019	0.676471	23.4	23.2	127	m
9AA7044	ESP	2019	0.95	22.7	25.1	126	f
9AA7045	ESP	2019	0.89	23.7	20.3	127	f
9AA7046	ESP	2019	0.708333	21.9	26.4	124	m
9AA7047	ESP	2019	0.709091	21.9	22.5	120	f
9AA7048	ESP	2019	0.8	22.2	25	122	f
9AA7049	ESP	2019	0.9	22.7	25.3	127	m
9AA7050	ESP	2019	1.1375	22.7	23.8	121	m
9AA7066	ESP	2019	1.06364	21.6	23	124	NA
9AA7067	ESP	2019	1.1125	21.4	22.2	124	NA
9AA7068	ESP	2019	0.76	21.6	23.8	123	NA
9AA7069	ESP	2019	0.84	22.6	24.8	126	m
9AA7071	ESP	2019	0.911111	22.5	26	122	NA
9AA7072	ESP	2019	0.7	22.6	25.2	124	NA
9AA7073	ESP	2019	0.636364	22.9	23.3	126	f
9AA7074	ESP	2019	0.75	23	23.9	125	NA
9AA7077	ESP	2019	0.727273	23.4	25.4	123	f
9AA7078	ESP	2019	0.633333	22.5	25.9	123	NA
9AA7082	ESP	2019	0.91	22.4	26.4	122	m
9AA7088	ESP	2019	1.28571	23.2	31.4	128	m
9AA7089	ESP	2019	0.718182	24.1	23.9	126	m
9AA7096	ESP	2019	1.4	22.9	25.4	124	m
9AA7099	ESP	2019	0.523077	23.1	23.1	122	f
9AA7129	ESP	2019	0.588889	22.7	25.8	124	NA
9AA8076	ESP	2019	0.8375	22.7	24.5	123	m
9AA8082	ESP	2019	1.12143	22.6	26.6	125	m
9AA8101	ESP	2019	0.9	22.8	29.9	124	m
9AA8211	ESP	2019	1.02308	22.9	34.8	126	m
9AA8216	ESP	2019	1.27857	22.1	30.5	127	m
9AX1335	ESP	2019	0.972727	22.5	28.2	126	m
9AZ1031	ESP	2019	1	23.2	25	126	m
9AZ2980	ESP	2019	1.11667	23	25.3	121	f
9AZ3644	ESP	2019	1.17	22.4	28.4	123	m
9AZ5577	ESP	2019	0.654545	22.6	26	126	f
9S41831	LSP	2019	1.43	24.8	43.1	165	NA
9S41833	LSP	2019	NA	24.7	41.5	162	NA
9U31434	LSP	2019	1.17333	24.8	45.8	161	m
9U43011	LSP	2019	1.01	25	45.5	160	f
9U43023	LSP	2019	1.06471	24.5	47.5	155	m
9U43053	LSP	2019	0.73	24.5	45.5	165	f
9U43054	LSP	2019	0.84	24.3	50.5	163	NA
9U43055	LSP	2019	0.95	25.4	43.9	161	NA
9U43056	LSP	2019	0.758333	24.8	43.5	166	NA
9U43057	LSP	2019	1.45	25.2	43.1	159	NA
9U43058	LSP	2019	1.23333	24.3	49.5	165	NA
9U43059	LSP	2019	0.776923	25.1	42.8	164	NA
9U43060	LSP	2019	1.4	24.5	42.2	161	NA
9U43061	LSP	2019	0.885714	24.5	44.2	161	NA
9U43062	LSP	2019	0.63125	25.7	44.8	164	m
9U43063	LSP	2019	0.893333	25.8	43	164	NA
9U43064	LSP	2019	0.85	24.7	40.9	157	NA
9U43065	LSP	2019	0.863636	25.1	43.3	160	NA
9U43066	LSP	2019	0.813333	24.7	41.2	160	NA
9U43067	LSP	2019	0.810526	24.9	45.6	170	NA
9U43068	LSP	2019	0.608333	24.7	42.6	161	NA
9U43069	LSP	2019	0.785714	24.5	40.5	162	NA
9U43070	LSP	2019	0.811111	23.8	43.3	163	NA
9U43071	LSP	2019	0.961538	26.1	45.2	159	NA
9U43072	LSP	2019	0.666667	24.6	39.6	158	NA
9U43073	LSP	2019	0.992308	25	40.5	161	NA
9U43074	LSP	2019	0.88	25.2	40	166	NA
9U43075	LSP	2019	0.881818	24.2	44.2	159	NA
9U43077	LSP	2019	1.11	24.7	38.7	165	NA
9U43078	LSP	2019	0.727273	25	43.2	167	NA
9U43079	LSP	2019	0.7	24.4	43.7	160	NA
9U43080	LSP	2019	1.7125	24.3	42.4	167	NA
9U43081	LSP	2019	1.175	24.9	38.3	167	m
9U43082	LSP	2019	0.9	24.7	41.1	160	m
9U43145	LSP	2019	1.99091	25.1	42.6	165	NA
9U43152	LSP	2019	0.721429	26.3	46	163	m
9U43153	LSP	2019	0.958333	25.8	47.6	167	f

## Sheet: Stable Isotope Values Birds
Ring Number	Species	Sampling Year	δ15N [‰ AIR]	δ13C [‰ VPDB]	δ18O [‰ VSMOW]	C/N [wt]
JT65001	BBSP	2017	13.1539	-19.0232	NA	3.30596
JT65004	BBSP	2017	13.2447	-19.5772	NA	3.40969
JT65022	BBSP	2017	11.5764	-19.099	NA	3.27662
JT65051	BBSP	2017	13.2143	-19.5046	NA	3.37218
JT65057	BBSP	2017	14.1872	-19.0164	NA	3.32161
JT65058	BBSP	2017	13.9552	-19.2169	NA	3.30532
JT65059	BBSP	2017	13.9597	-18.7583	NA	3.26514
JT65060	BBSP	2017	13.816	-18.7418	NA	3.24192
JT65061	BBSP	2017	13.1919	-19.3856	NA	3.38192
JT65062	BBSP	2017	13.7102	-18.9227	NA	3.28786
JT65077	BBSP	2017	12.4286	-19.6901	NA	3.38023
JT65083	BBSP	2017	13.7926	-19.6243	NA	3.29455
JT65089	BBSP	2017	13.7595	-19.5404	NA	3.38219
JT65101	BBSP	2017	13.9127	-19.0662	NA	3.30153
JT65121	BBSP	2017	13.8223	-19.1886	NA	3.19186
JT65002	WSP	2017	15.2082	-20.0636	NA	3.33215
JT65003	WSP	2017	14.755	-19.6612	NA	3.25674
JT65005	WSP	2017	13.6051	-20.2739	NA	3.40639
JT65006	WSP	2017	14.5766	-21.2258	12.9726	3.43451
JT65007	WSP	2017	14.1593	-21.5306	10.6829	3.36895
JT65008	WSP	2017	13.9797	-21.1803	12.2454	3.37828
JT65009	WSP	2017	14.1381	-21.2006	11.9431	3.38745
JT65010	WSP	2017	13.7596	-20.9726	NA	3.33153
JT65011	WSP	2017	14.4428	-21.1797	13.3578	3.43223
JT65012	WSP	2017	13.5556	-20.3905	NA	3.33389
JT65013	WSP	2017	14.1777	-20.821	NA	3.36202
JT65014	WSP	2017	13.0786	-20.561	13.5465	3.31732
JT65015	WSP	2017	13.2777	-21.5666	11.1829	3.37451
JT65016	WSP	2017	11.7745	-21.4112	13.201	3.43068
JT65017	WSP	2017	14.3473	-21.7549	NA	3.42439
JT65018	WSP	2017	12.8717	-21.1731	10.6125	3.37817
JT65019	WSP	2017	14.0712	-21.4592	12.5897	3.45547
JT65021	WSP	2017	12.8133	-21.2083	lost	3.36553
JT65023	WSP	2017	13.6064	-21.563	12.4283	3.33459
JT65024	WSP	2017	14.369	-21.2057	10.1466	3.35398
JT65025	WSP	2017	12.3997	-20.5335	11.817	3.32354
JT65026	WSP	2017	12.099	-19.648	NA	3.30766
JT65027	WSP	2017	13.2213	-21.9802	9.76366	3.35682
JT65028	WSP	2017	13.2201	-22.0175	NA	3.38625
JT65029	WSP	2017	13.8857	-21.363	9.4739	3.42894
JT65030	WSP	2017	13.3398	-21.6041	11.2568	3.39776
JT65031	WSP	2017	13.9165	-22.1451	10.6386	3.47882
JT65032	WSP	2017	13.6946	-21.4942	10.3557	3.32763
JT65033	WSP	2017	14.6981	-20.3254	12.8806	3.30982
JT65034	WSP	2017	14.7736	-20.8102	12.8715	3.34775
JT65035	WSP	2017	14.778	-21.0056	NA	3.39993
JT65036	WSP	2017	14.2115	-20.3262	11.1329	3.46924
JT65037	WSP	2017	14.4814	-20.7267	12.1306	3.38019
JT65038	WSP	2017	13.9105	-21.3649	12.3897	3.36681
JT65039	WSP	2017	13.4857	-21.006	NA	3.39379
JT65040	WSP	2017	13.55	-21.7267	10.0852	3.37322
JT65041	WSP	2017	13.2109	-20.5921	9.7398	3.36842
JT65042	WSP	2017	14.6602	-21.7225	NA	3.34347
JT65043	WSP	2017	14.9435	-20.6184	11.3693	3.36604
JT65044	WSP	2017	14.5118	-20.9957	11.0738	3.4451
JT65046	WSP	2017	14.8432	-20.8616	11.5704	3.35285
JT65047	WSP	2017	14.1009	-21.8003	NA	3.51889
JT65048	WSP	2017	14.7472	-20.952	11.6681	3.41929
JT65049	WSP	2017	14.0101	-21.8493	11.5381	3.46603
JT65050	WSP	2017	14.89	-19.7808	11.7802	3.32758
JT65052	WSP	2017	13.4296	-21.7597	11.033	3.42767
JT65053	WSP	2017	14.5974	-20.8749	12.4704	3.34529
JT65054	WSP	2017	13.4108	-22.049	12.3771	3.43278
JT65055	WSP	2017	13.6914	-21.8726	NA	3.35
JT65063	WSP	2017	14.1975	-20.8382	13.5662	3.33309
JT65064	WSP	2017	14.4965	-20.9242	13.8962	3.34216
JT65065	WSP	2017	13.4712	-17.9814	NA	3.36953
JT65066	WSP	2017	13.4443	-21.2187	12.2315	3.35226
JT65067	WSP	2017	13.8703	-21.7435	12.8098	3.40334
JT65068	WSP	2017	14.2187	-20.859	12.9343	3.3322
JT65069	WSP	2017	14.2242	-21.0437	13.0728	3.40654
JT65070	WSP	2017	13.9334	-20.7996	12.3039	3.31567
JT65071	WSP	2017	13.6772	-22.179	12.4813	3.41472
JT65072	WSP	2017	13.8967	-20.3388	NA	3.31835
JT65073	WSP	2017	14.2797	-20.523	NA	3.34203
JT65074	WSP	2017	14.8421	-20.4678	NA	3.341
JT65075	WSP	2017	14.8342	-20.0522	NA	3.36861
JT65076	WSP	2017	13.1846	-21.9739	14.0129	3.44354
JT65078	WSP	2017	13.0885	-21.6987	11.8354	3.41674
JT65079	WSP	2017	14.5368	-21.2345	11.9249	3.29967
JT65080	WSP	2017	13.9054	-21.5532	11.6611	3.32461
JT65081	WSP	2017	14.0618	-21.7156	12.5693	3.36209
JT65082	WSP	2017	14.5636	-21.0893	13.725	3.39618
JT65084	WSP	2017	12.7849	-21.9571	12.7926	3.4036
JT65085	WSP	2017	13.5138	-21.5019	10.7583	3.39136
JT65086	WSP	2017	13.1922	-21.1254	12.0199	3.35118
JT65087	WSP	2017	14.6958	-21.1444	12.2354	3.43839
JT65088	WSP	2017	13.5596	-21.7433	10.8369	3.29592
JT65090	WSP	2017	14.7116	-20.773	NA	3.31148
JT65091	WSP	2017	11.5613	-17.5548	NA	3.40666
JT65092	WSP	2017	14.4029	-21.0185	12.8596	3.36682
JT65093	WSP	2017	12.611	-21.4983	12.9981	3.39552
JT65094	WSP	2017	13.2707	-21.1253	12.2588	3.33206
JT65095	WSP	2017	13.3694	-21.6834	11.6447	3.4375
JT65096	WSP	2017	13.6163	-22.5185	11.949	3.33118
JT65097	WSP	2017	13.4398	-21.4258	11.5809	3.33343
JT65098	WSP	2017	13.0629	-21.2521	11.4385	3.36211
JT65099	WSP	2017	13.4319	-22.3925	11.7708	3.40318
JT65100	WSP	2017	12.9072	-18.1771	NA	3.46589
JT65102	WSP	2017	14.3878	-21.1161	13.3615	3.37005
JT65105	WSP	2017	14.0931	-21.9513	NA	3.4202
JT65130	WSP	2017	13.943	-22.1008	NA	3.41916
JT65131	WSP	2017	14.2862	-20.9072	NA	3.39383
JT65132	WSP	2017	14.7298	-20.6275	NA	3.32058
JT65133	WSP	2017	13.5915	-22.2579	NA	3.45227
JT65134	WSP	2017	13.3004	-21.1608	NA	3.38571
JT65135	WSP	2017	12.7881	-18.2747	NA	3.41634
JT65136	WSP	2017	11.7058	-18.7335	NA	3.39299
JT65137	WSP	2017	14.6391	-21.0655	NA	3.27779
JT65138	WSP	2017	14.1719	-20.8472	NA	3.36525
JT65139	WSP	2017	14.6325	-21.1334	NA	3.441
JT65140	WSP	2017	13.0851	-21.7652	NA	3.43381
JT65144	WSP	2017	13.7641	-21.5119	NA	3.35199
JT65145	WSP	2017	13.9326	-21.3897	NA	3.43595
JT65146	WSP	2017	15.2911	-20.2254	NA	3.32506
JT65057	BBSP	2018	14.1052	-19.592	14.5	3.34326
JT65059	BBSP	2018	14.6573	-19.2733	13.9	3.33634
JT65101	BBSP	2018	14.1994	-19.9615	14	3.38997
TS43.001	BBSP	2018	14.4158	-19.7885	13.7	3.36447
TS43.002	BBSP	2018	14.4397	-18.8947	13.8	3.23016
TS43.003	BBSP	2018	13.9303	-19.8303	14.3	3.35281
TS43.004	BBSP	2018	14.105	-19.688	13.8	3.3775
TS43.005	BBSP	2018	13.0838	-19.1605	15.1	3.24687
TS43.006	BBSP	2018	14.389	-18.8064	15.1	3.32912
TS43.007	BBSP	2018	13.673	-20.4657	13.8	3.36811
TS43.008	BBSP	2018	14.0335	-19.8365	13.4	3.3054
TS43.009	BBSP	2018	10.8445	-25.3619	12.9	3.20781
TS43.010	BBSP	2018	13.9777	-19.3803	13.7	3.34537
TS43.011	BBSP	2018	13.9365	-19.3817	13.1	3.33048
TS43.012	BBSP	2018	13.7927	-19.4539	14.4	3.38867
TS43.013	BBSP	2018	13.8809	-19.7159	13.4	3.31193
TS43.014	BBSP	2018	14.0592	-19.8518	14.4	3.39221
TS43.015	BBSP	2018	13.0724	-19.8743	14.4	3.3347
TS43.016	BBSP	2018	14.4624	-19.5677	13.7	3.3624
2594389	ESP	2018	16.1849	-19.5147	12.4	3.39787
2737409	ESP	2018	14.161	-18.727	12.4	3.48971
2737892	ESP	2018	15.828	-18.1905	11.7	3.45069
9AA8005	ESP	2018	15.532	-20.6515	11.9	3.44226
9AA8006	ESP	2018	17.0693	-18.4001	12.4	3.44713
9AA8026	ESP	2018	16.379	-19.2791	11.8	3.33547
9AA8039	ESP	2018	16.2715	-18.4314	12	3.37032
9AA8047	ESP	2018	15.6273	-18.3495	12.5	3.53714
9AA8072	ESP	2018	13.9205	-20.7231	11.2	3.44079
9AA8073	ESP	2018	16.3188	-19.1059	12.3	3.40115
9AA8074	ESP	2018	15.6135	-18.8526	11.9	3.42409
9AA8075	ESP	2018	13.0542	-17.9286	11.1	3.45965
9AA8076	ESP	2018	15.9511	-18.4326	12.3	3.38044
9AA8079	ESP	2018	15.6904	-19.3469	NA	3.37054
9AA8080	ESP	2018	16.6124	-19.4229	12	3.5118
9AA8082	ESP	2018	16.3715	-18.8768	10.9	3.44984
9AA8086	ESP	2018	16.0154	-19.2933	12.2	3.45284
9AA8090	ESP	2018	15.5609	-18.9933	12.4	3.46434
9AA8091	ESP	2018	12.6029	-17.2604	12.3	3.51447
9AA8093	ESP	2018	16.2017	-18.9631	12	3.33356
9AA8094	ESP	2018	16.0435	-19.7522	11.5	3.4946
9AA8101	ESP	2018	15.5646	-18.2089	11.8	3.43312
9AA8173	ESP	2018	14.957	-18.0721	12	3.2893
9AA8203	ESP	2018	15.7736	-18.9287	NA	3.34647
9AA8204	ESP	2018	16.5209	-19.8871	11.5	3.40514
9AA8209	ESP	2018	15.5671	-18.7419	12.2	3.44482
9AA8210	ESP	2018	13.7357	-17.0492	12.7	3.34274
9AA8211	ESP	2018	15.7303	-19.1648	NA	3.41012
9AA8212	ESP	2018	15.394	-18.3517	10.4	3.42336
9AA8213	ESP	2018	15.7384	-18.0108	12	3.39529
9AA8214	ESP	2018	15.7941	-18.7442	12.9	3.3716
9AA8215	ESP	2018	14.1854	-20.2686	11.9	3.28715
9AA8216	ESP	2018	15.1347	-18.6043	12.3	3.4202
9AA8217	ESP	2018	16.1806	-18.2364	13	3.46356
9AA8218	ESP	2018	14.3028	-20.2663	11.9	3.35848
9AA8224	ESP	2018	15.6593	-18.6174	12.8	3.44276
9AA8229	ESP	2018	15.0877	-18.1463	13.2	3.33591
9AA8230	ESP	2018	16.5889	-17.9551	12.8	3.41945
9AA8231	ESP	2018	15.8552	-18.6401	12.4	3.35719
9AA8233	ESP	2018	16.9299	-19.1094	11.9	3.3116
9AA8234	ESP	2018	16.0901	-18.41	12.4	3.34425
9AA8236	ESP	2018	17.4685	-17.8486	12.7	3.27741
9AA8238	ESP	2018	16.0706	-19.7652	13.2	3.44796
9AA8239	ESP	2018	16.5526	-18.5381	12.1	3.32879
9AA8240	ESP	2018	15.6507	-18.2505	12.1	3.30105
9AA8241	ESP	2018	15.5769	-17.8644	12.2	3.27997
9AA8242	ESP	2018	16.2064	-19.0863	12.7	3.35449
9AA8243	ESP	2018	15.365	-18.5096	12.9	3.35391
9AA8244	ESP	2018	17.5664	-19.0267	13	3.34057
9AZ0111	ESP	2018	17.4708	-18.0205	NA	3.22125
9AZ1313	ESP	2018	15.7301	-18.9967	13.3	3.50783
9AZ1365	ESP	2018	16.163	-18.4687	12.7	3.40426
9S41833	LSP	2018	13.4135	-20.9505	14.1	3.37279
9U31434	LSP	2018	13.3445	-20.6223	13.8	3.30493
9U33006	LSP	2018	13.4602	-20.4075	13.8	3.3187
9U34539	LSP	2018	13.8076	-21.4343	13	3.43619
9U43001	LSP	2018	12.9336	-20.304	13.5	3.32152
9U43002	LSP	2018	13.3155	-20.9305	14.1	3.45747
9U43003	LSP	2018	12.7974	-20.828	14	3.40603
9U43005	LSP	2018	12.9256	-20.8974	12.9	3.36316
9U43007	LSP	2018	13.2368	-21.1719	13.8	3.47671
9U43008	LSP	2018	14.2014	-20.557	13.7	3.33765
9U43009	LSP	2018	13.3042	-20.7337	13	3.30932
9U43010	LSP	2018	13.8221	-20.8746	13.5	3.38175
9U43011	LSP	2018	13.5102	-20.5014	12.9	3.29952
9U43012	LSP	2018	13.1062	-20.8489	13.5	3.36062
9U43013	LSP	2018	14.259	-21.4432	11.5	3.43177
9U43014	LSP	2018	13.9105	-21.0932	13.6	3.38557
9U43016	LSP	2018	12.8712	-21.1219	13.3	3.42606
9U43017	LSP	2018	13.7502	-21.0707	12.1	3.31344
9U43018	LSP	2018	13.8386	-21.016	12.2	3.3998
9U43019	LSP	2018	13.4716	-21.0734	12.4	3.38063
9U43020	LSP	2018	13.3935	-21.2916	12.4	3.38121
9U43021	LSP	2018	13.2626	-20.9353	12.2	3.23016
9U43022	LSP	2018	13.4913	-21.4146	12.7	3.38233
9U43023	LSP	2018	13.2069	-21.182	13	3.35109
9U43024	LSP	2018	12.6973	-19.9043	13.7	3.31256
9U43025	LSP	2018	12.5639	-20.8644	11.9	3.37794
9U43026	LSP	2018	13.8449	-20.8652	11.8	3.41641
9U43027	LSP	2018	13.0537	-20.5753	9.5	3.36663
9U43028	LSP	2018	13.8927	-21.9552	12.1	3.4447
9U43030	LSP	2018	12.4576	-21.0085	13.1	3.51664
9U43031	LSP	2018	12.3824	-20.9993	12.1	3.40304
9U43032	LSP	2018	12.6135	-19.0857	13.5	3.31524
9U43033	LSP	2018	13.6411	-21.3729	13.7	3.30685
9U43034	LSP	2018	13.0208	-20.9931	12.6	3.36452
9U43035	LSP	2018	13.2273	-21.2475	11.9	3.41434
9U43036	LSP	2018	13.0443	-21.0426	12.4	3.37578
9U43037	LSP	2018	13.6808	-22.0469	12.1	3.53756
9U43037	LSP	2018	12.5934	-21.4857	13.2	3.37527
9U43039	LSP	2018	13.4515	-20.7004	12.9	3.39297
9U43101	LSP	2018	13.4364	-21.4656	12.1	3.48228
9U43102	LSP	2018	13.0493	-20.6208	12.6	3.41311
9U43103	LSP	2018	13.2732	-21.7199	13.2	3.38929
9U43107	LSP	2018	12.7369	-21.1028	13.4	3.40216
9U43108	LSP	2018	12.4439	-21.3011	13.2	3.43708
9U43109	LSP	2018	13.7142	-20.2817	13.2	3.32452
9u43110	LSP	2018	13.1725	-21.0383	13.9	3.42185
9U43111	LSP	2018	13.0627	-21.43	13.9	3.32265
9U43112	LSP	2018	13.8235	-21.2347	12.3	3.37364
9U43113	LSP	2018	13.8879	-20.7879	12.8	3.35581
9U43114	LSP	2018	12.1294	-19.3623	14.2	3.24187
9U43115	LSP	2018	12.8212	-21.3783	13.6	3.40555
9U43116	LSP	2018	13.8673	-20.8605	13.5	3.32721
9U43117	LSP	2018	13.0242	-21.3296	13.8	3.43624
9U43118	LSP	2018	12.968	-20.1999	13	3.32372
9U43119	LSP	2018	13.7255	-21.1089	13.1	3.30376
9U43120	LSP	2018	13.9455	-21.2772	12.9	3.35065
JT65006	WSP	2018	14.3203	-21.0787	12.9	3.37959
JT65008	WSP	2018	14.8761	-21.418	11.6	3.43219
JT65011	WSP	2018	14.5573	-20.8971	13.6	3.365
JT65012	WSP	2018	13.0928	-20.8027	11.7	3.35431
JT65014	WSP	2018	13.3631	-20.696	12	3.34041
JT65015	WSP	2018	14.0303	-21.292	12.1	3.38644
JT65016	WSP	2018	12.7241	-20.8472	12.3	3.3089
JT65024	WSP	2018	14.9563	-20.9473	11.4	3.34817
JT65030	WSP	2018	15.6521	-20.3899	11	3.27791
JT65032	WSP	2018	16.7938	-20.403	12.1	3.3484
JT65036	WSP	2018	14.0052	-20.1641	12.8	3.26459
JT65037	WSP	2018	13.8525	-20.5426	13.6	3.3234
JT65038	WSP	2018	14.4042	-20.9936	13	3.381
JT65045	WSP	2018	14.3477	-21.1736	11.5	3.382
JT65050	WSP	2018	14.1907	-21.5066	11.4	3.38877
JT65055	WSP	2018	14.7865	-21.401	12	3.40841
JT65064	WSP	2018	14.1585	-20.4467	13.5	3.35354
JT65066	WSP	2018	14.3959	-20.4982	11.7	3.34185
JT65070	WSP	2018	13.8311	-20.7572	11.8	3.33638
JT65075	WSP	2018	14.6308	-19.9849	11.5	3.33272
JT65078	WSP	2018	14.7736	-20.702	11.3	3.39633
JT65080	WSP	2018	14.3198	-20.4002	12.1	3.30809
JT65098	WSP	2018	14.5813	-20.9879	11.3	3.38189
JT65102	WSP	2018	14.1313	-21.0821	12.8	3.35126
JT65105	WSP	2018	13.996	-21.2658	11.8	3.43666
JT65133	WSP	2018	13.8915	-21.5269	11.6	3.47697
JT65134	WSP	2018	12.4225	-22.3612	11.7	3.33491
JT65135	WSP	2018	13.9476	-17.6445	12.7	3.31274
JT65139	WSP	2018	14.1639	-20.888	12.2	3.32388
JT65153	WSP	2018	15.826	-20.5094	12.7	3.36318
JT65154	WSP	2018	16.5967	-20.374	10.3	3.33263
JT65155	WSP	2018	13.9981	-21.5865	11.8	3.34743
JT65156	WSP	2018	14.2599	-20.8779	11.9	3.36731
JT65157	WSP	2018	14.4478	-20.81	13	3.36604
JT65158	WSP	2018	13.7168	-21.7932	11.1	3.2854
JT65159	WSP	2018	12.6748	-21.4258	12.2	3.40738
JT65160	WSP	2018	15.5453	-19.7859	11.6	3.29899
JT65161	WSP	2018	14.3608	-21.0503	12.3	3.42991
JT65162	WSP	2018	14.1214	-21.6286	10.7	3.38208
JT65164	WSP	2018	14.3212	-21.0023	11.3	3.29754
JT65165	WSP	2018	14.7197	-20.5632	11.4	3.25268
JT65166	WSP	2018	14.3208	-20.784	13.2	3.34929
JT65167	WSP	2018	15.91	-21.1279	11.6	3.36032
JT65168	WSP	2018	14.2811	-21.2657	12.2	3.3385
JT65169	WSP	2018	14.3654	-21.1271	12.2	3.35312
JT65170	WSP	2018	14.8194	-21.5317	12	3.38151
JT65171	WSP	2018	14.7015	-21.5898	13.1	3.35318
JT65172	WSP	2018	14.1479	-21.3888	12.4	3.39408
JT65173	WSP	2018	14.3505	-21.0642	13.4	3.38724
JT65174	WSP	2018	14.5664	-21.1132	12.6	3.35907
JT65175	WSP	2018	14.923	-20.7113	12.5	3.37777
JT65176	WSP	2018	14.2349	-21.9105	12.6	3.42314
JT65177	WSP	2018	14.2557	-21.3008	13.4	3.32138
JT65178	WSP	2018	13.7503	-21.1507	12.5	3.38874
JT65179	WSP	2018	14.3462	-20.4077	14.1	3.29846
JT65180	WSP	2018	14.261	-20.7103	14.7	3.32511
JT65181	WSP	2018	14.3689	-21.9819	12.8	3.40812
JT65182	WSP	2018	14.5854	-21.1196	14.4	3.40255
JT65183	WSP	2018	14.5095	-20.4103	14.6	3.28032
JT65184	WSP	2018	15.069	-21.3778	13.2	3.43794
JT65185	WSP	2018	16.829	-20.2061	11.5	3.3635
JT65186	WSP	2018	12.7253	-21.539	12.1	3.39159
JT65187	WSP	2018	14.6952	-20.3185	12.4	3.40665
JT65188	WSP	2018	13.8825	-20.6499	12.7	3.34107
JT65189	WSP	2018	14.7792	-21.1913	10.9	3.3458
JT65190	WSP	2018	14.1769	-21.2525	11.7	3.38353
JT65191	WSP	2018	14.5887	-21.3182	10.5	3.41094
JT65192	WSP	2018	15.0258	-20.2685	10.3	3.34886
JT65193	WSP	2018	14.8034	-21.4828	10.9	3.33175
JT65194	WSP	2018	13.9504	-22.2637	10.6	3.42648
JT65195	WSP	2018	15.7272	-20.3412	10.7	3.32517
JT65196	WSP	2018	14.4963	-20.2728	11.3	3.27456
JT65197	WSP	2018	14.2024	-20.6905	12.6	3.31579
JT65198	WSP	2018	13.7023	-21.1614	12.3	3.36825
JT65199	WSP	2018	13.6092	-21.3077	11.4	3.34748
JT65200	WSP	2018	14.6253	-20.8863	11.6	3.32649
JT65201	WSP	2018	15.8372	-19.5532	10.3	3.23797
JT65202	WSP	2018	14.1065	-21.408	11	3.40391
JT65203	WSP	2018	14.2875	-21.2518	11.2	3.37015
JT65204	WSP	2018	14.3499	-21.2759	12.6	3.36769
JT65205	WSP	2018	14.5042	-21.8972	12.8	3.45295
JT65206	WSP	2018	14.5003	-22.2632	11.1	3.44763
JT65207	WSP	2018	14.1381	-21.4747	10.9	3.41363
JT65208	WSP	2018	14.2437	-20.8321	11.7	3.35021
JT65209	WSP	2018	14.5336	-21.1457	11.4	3.40316
JT65210	WSP	2018	12.335	-20.5657	11.4	3.36837
JT65211	WSP	2018	14.7924	-19.3753	9.3	3.29788
JT65212	WSP	2018	14.7677	-20.3233	11.8	3.28761
JT65213	WSP	2018	14.8902	-21.0231	12	3.30059
JT65214	WSP	2018	14.8187	-21.2678	11.3	3.40103
JT65215	WSP	2018	14.519	-21.4922	11.4	3.47036
JT65216	WSP	2018	14.5872	-20.4891	12.7	3.31764
JT65217	WSP	2018	15.02	-20.7359	10.5	3.37208
JT65218	WSP	2018	14.5859	-20.3552	12.1	3.32161
JT65219	WSP	2018	14.1587	-20.8637	13	3.34226
JT65220	WSP	2018	12.5464	-21.1126	11.5	3.44933
JT65221	WSP	2018	14.0792	-21.1225	10.9	3.3517
JT65222	WSP	2018	14.664	-21.0996	11.3	3.47369
JT65223	WSP	2018	14.3846	-21.15	11.6	3.37243
JT65224	WSP	2018	13.3499	-20.2333	11.1	3.3807
JT65225	WSP	2018	14.5725	-20.9986	11.3	3.3423
JT65226	WSP	2018	15.4249	-20.3333	9.9	3.27831
JT65227	WSP	2018	14.4241	-21.5779	11.3	3.35035
JT65229	WSP	2018	16.8288	-19.1566	10.3	3.27182
JT65230	WSP	2018	14.4029	-21.5723	10.2	3.35291
JT65231	WSP	2018	14.6604	-21.372	10.9	3.38227
JT65232	WSP	2018	15.1283	-20.5117	10.8	3.29826
JT65233	WSP	2018	14.8817	-20.6225	11.3	3.35888
JT65234	WSP	2018	13.6564	-21.5059	11.9	3.4501
JT65235	WSP	2018	14.2695	-21.0518	9.9	3.2091
JT65236	WSP	2018	12.5796	-20.9275	11.6	3.39293
JT65237	WSP	2018	14.9921	-21.3944	11.2	3.43016
JT65238	WSP	2018	15.2296	-20.3571	9.8	3.30908
JT65239	WSP	2018	13.9707	-21.4373	11.5	3.41382
JT65240	WSP	2018	14.4718	-21.2918	11.2	3.35377
JT65241	WSP	2018	14.2165	-21.2733	13	3.42098
JT65242	WSP	2018	13.8791	-21.1861	10.9	3.3992
JT65243	WSP	2018	14.5907	-21.4781	11.6	3.38996
JT65244	WSP	2018	14.5555	-21.1965	10.9	3.32117
JT65245	WSP	2018	13.929	-21.2601	12	3.44418
JT65246	WSP	2018	14.5151	-20.9076	10.5	3.30468
JT65258	WSP	2018	14.7497	-20.9083	11.4	3.3829
JT65259	WSP	2018	14.2263	-19.8425	10.9	3.29603
JT65260	WSP	2018	14.4826	-21.0906	13.2	3.38016
JT65261	WSP	2018	14.5253	-20.3687	12.2	3.33243
JT65262	WSP	2018	14.3087	-20.7475	11.4	3.30787
2660200	ESP	2019	16.5595	-19.7129	12.4478	3.39617
2730482	ESP	2019	12.81	-18.3186	11.6313	3.36806
9AA7039	ESP	2019	15.3211	-18.7517	10.9787	3.44493
9AA7040	ESP	2019	15.7015	-20.2733	10.921	4.07762
9AA7041	ESP	2019	16.3628	-18.6008	9.3991	3.39383
9AA7042	ESP	2019	16.4293	-19.26	10.7769	3.42758
9AA7043	ESP	2019	15.744	-17.828	NA	3.38
9AA7044	ESP	2019	16.1289	-18.493	9.70464	3.39453
9AA7045	ESP	2019	16.1181	-19.4936	9.30878	3.38121
9AA7046	ESP	2019	16.5259	-19.3288	9.97751	3.41225
9AA7047	ESP	2019	13.5817	-19.5047	8.55933	3.43312
9AA7048	ESP	2019	16.5836	-18.7754	9.93524	3.40295
9AA7049	ESP	2019	16.8673	-19.1514	8.9056	3.43531
9AA7050	ESP	2019	15.6644	-19.435	8.9958	3.37656
9AA7066	ESP	2019	17.2559	-19.0808	8.99555	3.37501
9AA7067	ESP	2019	16.0418	-18.2124	9.09547	3.37948
9AA7068	ESP	2019	16.3655	-18.2878	12.2385	3.39148
9AA7069	ESP	2019	16.8237	-17.6705	11.5069	3.38496
9AA7071	ESP	2019	15.585	-17.9211	11.3688	3.37973
9AA7072	ESP	2019	16.1268	-20.0523	11.5477	3.35732
9AA7073	ESP	2019	15.7523	-19.6223	11.251	3.55987
9AA7074	ESP	2019	13.5364	-16.8674	10.8303	3.36859
9AA7077	ESP	2019	17.5099	-18.979	11.5524	3.46853
9AA7078	ESP	2019	15.6325	-19.2233	11.2039	3.40226
9AA7082	ESP	2019	16.0825	-19.5187	12.6922	3.42015
9AA7088	ESP	2019	16.1713	-18.7169	11.0045	3.43716
9AA7089	ESP	2019	16.5156	-18.8756	10.9998	3.41296
9AA7096	ESP	2019	15.256	-17.5712	10.824	3.40717
9AA7099	ESP	2019	15.7615	-18.6256	10.7502	3.46605
9AA7129	ESP	2019	15.6167	-18.9617	10.3813	3.35975
9AA8076	ESP	2019	16.409	-23.1424	11.8332	3.47245
9AA8082	ESP	2019	16.5073	-18.3288	11.5588	3.41085
9AA8101	ESP	2019	15.1048	-18.0002	12.1528	3.4048
9AA8211	ESP	2019	15.7073	-19.9589	11.9328	3.45203
9AA8216	ESP	2019	13.8194	-20.5354	11.0943	3.50856
9AX1335	ESP	2019	16.9218	-19.0271	12.5901	3.41059
9AZ1031	ESP	2019	16.6234	-18.7736	12.2019	3.42372
9AZ2980	ESP	2019	17.0499	-23.085	13.1581	3.46359
9AZ3644	ESP	2019	15.9162	-18.6411	12.6949	3.41827
9AZ5577	ESP	2019	15.3025	-19.8722	12.6457	3.41399
9S41831	LSP	2019	13.6615	-21.3703	13.7288	3.46369
9S41833	LSP	2019	13.3158	-21.5076	12.5603	3.3797
9U31434	LSP	2019	13.0832	-21.7195	10.8269	3.40453
9U43011	LSP	2019	12.6755	-21.307	12.4607	3.359
9U43023	LSP	2019	12.8591	-21.2613	11.7814	3.37578
9U43053	LSP	2019	13.0488	-21.3787	11.8947	3.34844
9U43054	LSP	2019	12.259	-21.2875	12.7	3.48157
9U43055	LSP	2019	13.5195	-21.1714	12.3437	3.39535
9U43056	LSP	2019	13.7338	-21.0774	11.6969	3.37838
9U43057	LSP	2019	13.2353	-21.0991	12.452	3.3855
9U43058	LSP	2019	13.1776	-21.5928	11.4677	3.40828
9U43059	LSP	2019	13.2856	-21.9154	11.1631	3.38762
9U43060	LSP	2019	12.8168	-21.7833	11.7361	3.50839
9U43061	LSP	2019	13.5141	-21.1436	12.3342	3.43432
9U43062	LSP	2019	13.2853	-21.6162	10.8381	3.41136
9U43063	LSP	2019	13.0067	-20.7202	11.4614	3.3699
9U43064	LSP	2019	12.4019	-21.5019	12.8256	3.4805
9U43065	LSP	2019	13.3974	-21.1866	11.8005	3.36724
9U43066	LSP	2019	13.0854	-20.2986	13.3859	3.37891
9U43067	LSP	2019	12.6763	-21.3309	11.7094	3.39917
9U43068	LSP	2019	12.5205	-21.1698	11.8962	3.41572
9U43069	LSP	2019	13.3658	-21.04	11.1348	3.39413
9U43070	LSP	2019	12.7087	-21.0438	12.3844	3.38378
9U43071	LSP	2019	12.7341	-21.1895	11.824	3.43036
9U43072	LSP	2019	13.482	-21.2679	12.2557	3.35054
9U43073	LSP	2019	13.2709	-21.9222	10.9763	3.38919
9U43074	LSP	2019	13.3062	-21.3044	12.7691	3.39155
9U43075	LSP	2019	12.4204	-21.6191	10.8428	3.42558
9U43077	LSP	2019	11.5875	-20.1371	12.8806	3.34123
9U43078	LSP	2019	13.1186	-21.1394	11.2133	3.39697
9U43079	LSP	2019	13.1776	-21.0645	11.9904	3.44241
9U43080	LSP	2019	13.4206	-21.5295	11.5932	3.48082
9U43081	LSP	2019	13.5655	-21.0721	11.5399	3.45768
9U43082	LSP	2019	12.734	-21.44	11.7094	3.43086
9U43145	LSP	2019	14.4981	-20.8434	10.0736	3.3695
9U43152	LSP	2019	13.1931	-21.7313	12.7104	3.46848
9U43153	LSP	2019	12.4449	-21.1068	12.6419	3.39524

## Sheet: Stable Isotope Values Water
Latitude	Longitude	δ18O [‰ VSMOW]
-62.1949	-58.4043	-0.455931
-62.2396	-58.3888	-0.590285
-62.1676	-58.4113	-0.417112
-62.1531	-58.4338	-0.359343
-62.2221	-58.4241	-0.369113
-62.2348	-58.4541	-0.968577
-62.2016	-58.2458	-0.852907
-62.1716	-58.1348	-0.866836
-62.1447	-58.0894	-0.761092
-62.1713	-58.3709	-0.798101
-62.1895	-58.1862	-0.711718
-62.1216	-58.1132	-0.673404
-62.1444	-58.4605	-0.850794
-62.1071	-58.4083	-0.666441
-62.1282	-58.4297	-0.165522
-62.1359	-58.4301	-0.908229
-62.1228	-58.4306	-0.844221
-62.1505	-58.4866	-0.580075
-62.1149	-58.4213	-0.488967
62.5433	-7.7994	0.166776
62.6113	-7.83948	0.126442
62.576	-8.01738	0.168814
62.3758	-8.43284	0.259467
62.2543	-8.29223	0.175154
62.2692	-8.22817	0.282346
62.313	-8.22728	0.217889
62.3154	-8.22727	0.799805
62.3185	-8.22743	0.25146
62.3634	-8.11208	0.374742
62.3628	-8.1069	0.248262
62.3622	-8.09627	0.227412
62.371	-7.95601	0.211828
62.3758	-7.94857	0.175512
62.3805	-7.94196	0.233962
62.4281	-7.94016	0.246025
61.9055	-7.6901	0.299755
61.9004	-7.92699	0.305889
61.9001	-7.92376	0.349537
61.9062	-7.6884	0.453404
61.8206	-8.11863	0.227661
61.8185	-8.11846	0.0776428

## Sheet: Stable Isotope Values regrowing
Ring Number	Species	Sampling Year	δ18O [‰ VSMOW]
9U43066	LSP	2019	13.3
9U43070	LSP	2019	12.7
9U43145	LSP	2019	12.6
9U43152	LSP	2019	13.5
9U43153	LSP	2019	13
JT65059	BBSP	2018	13.8
JT65032	WSP	2018	11.8
JT65221	WSP	2018	11.4
